# Supplementary material for: Metalloproteinases and Hypertrophic Cardiomyopathy: A Systematic Review
Source: Biomolecules. 2023 Apr 11;13(4):665. doi: 10.3390/biom13040665 (PMC10136246; doi:10.3390/biom13040665)
Supplement: Supplementary file 1 [file biomolecules-13-00665-s001.zip]

Archive with 1 entries (1 files):
- biomolecules-2194366-supplementary.pdf
